# Supplementary material for: Cerebrospinal Fluid IgM and Oligoclonal IgG Bands in Multiple Sclerosis: A Meta-Analysis of Prevalence and Prognosis
Source: Brain Sci. 2021 Oct 29;11(11):1444. doi: 10.3390/brainsci11111444 (PMC8615995; doi:10.3390/brainsci11111444)
Supplement: Supplementary file 1 [file brainsci-11-01444-s001.zip]

Archive with 1 entries (1 files):
- brainsci-1429173-supplementary.pdf
